# Supplementary material for: Cell-intrinsic regulation of phagocyte function by interferon lambda during pulmonary viral, bacterial super-infection
Source: PLoS Pathog. 2024 Aug 23;20(8):e1012498. doi: 10.1371/journal.ppat.1012498 (PMC11376568; doi:10.1371/journal.ppat.1012498)
Supplement: S1 Data — Raw data files for main manuscript figures. Xcel file containing the raw data for Figures 1–8. (XLSX) [file ppat.1012498.s010.xlsx]

## Sheet: KO_WT 24h F_S Burden
IFNLR1-/- F/S	WT F/S	IFNLR1-/- -/S	WT -/S
22333.3	37666.7	7333.33	4333.33
333.333	33333.3		7333.33
39000	18666.7	24000	3333.33
		11000	4333.33
		6333.33	11666.7
		7666.67	6333.33
			8333.33
	31333.3		4666.67
12333.3	40000	7000	2000
19333.3	24666.7	10000	24333.3
3333.33	46666.7	21000	7000
333.333	12666.7	13333.3	21000
23000	28000		13333.3
28000	73333.3
34666.7	183333	36666.7	123333
31666.7	83333.3	76666.7	93333.3
37000	80000	116667	116667
19000			96666.7
41000	80000
34666.7	140000
21666.7
28000	50000
28666.7
33000	100000
	66666.7

## Sheet: KO_WT BCA
	IFNLR1-/-	IFNLR1-/-	IFNLR1-/-	IFNLR1-/-	IFNLR1-/-	IFNLR1-/-	IFNLR1-/-	IFNLR1-/-	IFNLR1-/-	IFNLR1-/-	IFNLR1-/-	IFNLR1-/-	IFNLR1-/-	WT	WT	WT	WT	WT	WT	WT	WT	WT	WT	WT	WT	WT
Superinfection	7959.73	3660.1	7437.42	1457.8	3596.27	3061.45	2084.11	2662.06	3590.75	2662.06	3312.41	3024.53		4844.37	5948.44	5842.32	3039.18	2800.56	2341.51	5156.97	3312.41	2238.64	4473.7	4397.56	2475.46	4787.9
Bacteria only	628.999	3503.07	5269.05	4045.1	363.52	863.578	495.786	341.861	1210.89	1370.3	586.151	1741.81		2188.76	2167.71		2522.47	851.553	795.79	666.643	968.894	1677.81	1126.35	1677.81	1449.24
Virus only	3491.36	2766.82	3004.85	5745.56	2818.53	3090.12	2907.59	3984.32	2187.34	2821.12				6434.49	7279.12	7970.12	8010.2	3034.55	2522.84	2621.17	3146.73	2601.38	2491.2
Mock	135.527	126.614	306.01	316.733	356.288	320.313	320.313							161.402	129.903	134.404	129.466	295.314	338.262	238.743	359.902	338.262	367.14

## Sheet: KO_WT BAL
	IFNLR1-/-	IFNLR1-/-	IFNLR1-/-	IFNLR1-/-	IFNLR1-/-	IFNLR1-/-	IFNLR1-/-	IFNLR1-/-	IFNLR1-/-	IFNLR1-/-	IFNLR1-/-	IFNLR1-/-	IFNLR1-/-	IFNLR1-/-	IFNLR1-/-	IFNLR1-/-	IFNLR1-/-	WT	WT	WT	WT	WT	WT	WT	WT	WT	WT	WT	WT	WT	WT	WT	WT	WT
Superinfection	4525000	1975000	2450000	2825000	3225000	1775000	1800000					4925000	4575000	4525000	1600000	1775000	2675000	1075000	3825000	750000	2900000	1825000	1925000	1200000					3600000	7350000*	9400000*	2825000	2075000	2750000
Bacteria only	187500	362500	437500	975000	125000	200000	100000	775000	250000	75000	375000	1150000	250000	750000	1450000	2275000		700000	325000	350000	175000	225000	325000	475000	1625000	350000	2175000	875000	2625000	1025000	1500000	600000	4875000*	1425000
Virus only	1325000	1325000	1475000	1800000										1525000	975000	825000	575000	775000	1475000	775000	900000	1025000	1000000	1000000	1675000
Mock	30000	50000	25000									150000	12500					62500	87500	32500	55000	35000	75000						7500	100000

## Sheet: _KO_WT Weights
Day	IFNLR1-/- F/S	IFNLR1-/- F/S	IFNLR1-/- F/S	IFNLR1-/- F/S	IFNLR1-/- F/S	IFNLR1-/- F/S	IFNLR1-/- F/S	IFNLR1-/- F/S	IFNLR1-/- F/S	IFNLR1-/- F/S	IFNLR1-/- F/S	IFNLR1-/- F/S	IFNLR1-/- F/S	IFNLR1-/- F/S	IFNLR1-/- F/S	IFNLR1-/- F/S	IFNLR1-/- F/S	IFNLR1-/- F/S	IFNLR1-/- F/S	IFNLR1-/- F/S	IFNLR1-/- F/S	IFNLR1-/- F/S	IFNLR1-/- F/S	IFNLR1-/- F/S	IFNLR1-/- F/S	IFNLR1-/- -/S	IFNLR1-/- -/S	IFNLR1-/- -/S	IFNLR1-/- -/S	IFNLR1-/- -/S	IFNLR1-/- -/S	IFNLR1-/- -/S	IFNLR1-/- -/S	IFNLR1-/- -/S	IFNLR1-/- -/S	IFNLR1-/- -/S	IFNLR1-/- -/S	IFNLR1-/- -/S	IFNLR1-/- -/S	IFNLR1-/- -/S	IFNLR1-/- -/S	IFNLR1-/- -/S	IFNLR1-/- -/S	IFNLR1-/- -/S	IFNLR1-/- -/S	IFNLR1-/- -/S	IFNLR1-/- -/S	IFNLR1-/- -/S	IFNLR1-/- -/S
0	100	100	100	100	100	100	100	100	100	100	100	100	100	100	100	100	100	100	100	100	100	100	100	100		100	100	100	100	100	100	100	100	100	100	100	100	100	100	100	100
1	100	97.2973	100.382	98.8372	97.0149	98.1043	84.9246	98.3819	97.2308	97.5155	99.6667	100	100.625													97.7186	97.0149	97.1429	98.01	97.2528	96.8254	96.2567	100.538	98.01	97.8723	96.2567	100.337	99.1071	99.6795	99.2593	99.361
2	97.7778	94.9807	100	93.0233	94.5274	94.7867	85.4271	98.3819	99.3846	97.8261	101	97.5177	100													96.5779	97.0149	96.3265	94.5274	93.4066	95.2381	96.2567	96.7742	94.5274	95.7447	90.9091	100.337	99.1071	100.32	98.8889	100
3	96.6667	84.9421	91.6031	97.093	96.5174	94.3128	85.9296	92.8803	100	93.7888	95	91.844	97.1875													95.057	85.8209	85.7143	98.5075	98.9011	102.116	99.4652	101.075	98.01	102.128	97.3262	100.337	99.1071	100	100	100.639
4	94.0741	81.8533	96.5649	90.6977	94.5274	90.0474	86.9347	88.9968	92.3077	85.7143	90.3333	85.8156	91.5625													96.9582	97.0149	96.3265	96.0199	97.8022	100	95.1872	98.9247	96.0199	98.9362	97.861	98.6532	97.9167	99.359	97.7778	99.6805
5	97.4074	77.6062	93.5115	87.2093	90.5473	82.9384	89.9497	83.4951	89.8461	83.8509	87.6667	82.6241	89.0625													96.9582	97.0149	97.551	94.0298	100.549	98.4127	95.7219	100	96.0199	99.4681	98.9305	99.6633	97.6191	99.6795	98.8889	100.639
6	85.1852	74.1313	85.1145	82.5581	84.5771	80.0948	85.4271	81.2298	85.8461	80.4348	82.3333	80.1418	82.8125	83.6177	82.6241	87.1212	87.8571	85.5219	81.5972	81.8182	84.6939	84.5118	83.4459	79.0378		99.6198	98.5075	97.9592	96.5174	99.4506	101.058	96.2567	103.763	94.5274	104.787	101.07	101.01	99.4048	102.244	100.37	100.32
7	77.0741	70.888	79.1221	76.0465	77.4627	72.8436	78.0905	75.4693	78.1539	74.3789	75.5	76.773	75.5938	78.8055	77.9078	89.0909	81.2857	77.5758	77.5	70.487	78.2993	79.3603	78.2432	74.433		90.5703	89.2537	88.9796	92.7861	96.4286	94.2857	96.5775	91.828	89.3035	98.7234	91.8717	92.4242	93.0059	93.6859	91.1482	92.8754
[truncated: 151 more columns]

## Sheet: KO_WT Heatmap
	IFNLR1-/- F/S	IFNLR1-/- F/S	IFNLR1-/- F/S	IFNLR1-/- F/S	IFNLR1-/- F/S	IFNLR1-/- F/S	IFNLR1-/- F/S	IFNLR1-/- F/S	IFNLR1-/- F/S	IFNLR1-/- F/S	IFNLR1-/- F/S	IFNLR1-/- F/S	WT F/S	WT F/S	WT F/S	WT F/S	WT F/S	WT F/S	WT F/S	WT F/S	WT F/S	WT F/S	WT F/S	WT F/S	IFNLR1-/- -/S	IFNLR1-/- -/S	IFNLR1-/- -/S	IFNLR1-/- -/S	IFNLR1-/- -/S	IFNLR1-/- -/S	IFNLR1-/- -/S	IFNLR1-/- -/S	IFNLR1-/- -/S	IFNLR1-/- -/S	IFNLR1-/- -/S	IFNLR1-/- -/S	WT -/S	WT -/S	WT -/S	WT -/S	WT -/S	WT -/S	WT -/S	WT -/S	WT -/S	WT -/S	WT -/S	WT -/S	IFNLR1-/- F/-
TNFα	2.06896	2.18701	2.20599	1.7783	1.8253	1.99524	2.19976	2.11707	2.1246	1.99524	2.17391	2.0604	2.0937	2.08561	2.24726	1.79449	2.21213	1.8253	2.132	1.95308	2.02197	2.22812	2.09902	2.3714	2.15345	2.35614	2.24726										2.22414	2.16038	2.34729	2.38166									2.00518
MIP-3α	1.7829	1.74374	1.72965	1.75921	1.91861	1.76664	1.78993	1.71933									1.60617	1.63659	1.68386	1.63929	1.66229	1.62859	1.66717	1.62859	1.81184	1.64709	1.67916	1.69302	1.75159								1.70638	1.72762	1.62859	1.63929	1.6744	1.6744
IFNγ	1.93817	2.08382	2.02539	1.70927	1.78211	1.93817	2.08382	1.96937	2.16776	1.77247	1.94463	1.81849	1.66087	1.94141	2.0306		1.89009	1.70927	1.9541	1.95718	1.72346	1.89735	1.96703	1.96057	1.81411	1.92169	1.94463										1.67357	1.69775	1.91829	1.90445									1.94463
CXCL11	2.90279	2.99616	2.84394	2.99616	3.22294	3.06892	3.03453	3.10008									2.55398	2.77231	2.77231	2.92871	2.84394	2.84394	2.84394	2.84394	3.24287	2.90279	2.77231	3.06892	2.99616								2.84394	3.12856	2.72972	2.84394	2.55398	2.55398
CXCL12	2.18296	2.27059	2.11093	2.36972	2.32711	2.20423	2.21945	2.2876									2.06911	2.06911	2.18296	2.11093	2.33455	2.11093	2.14863	2.12392	2.49233	2.21445	2.14863	2.20423	2.32711								2.32711	2.39571	2.08357	2.16041	2.19901	2.16041
MIP-3β	2.95177	3.09929	2.98185	2.98185	3.10575	3.03428	2.97216	3.02614									2.84448	2.96214	2.92987	2.98185	3.00035	2.91827	3.02614	2.89996	3.04221	2.86657	2.8804	2.99124	2.98658								2.94644	3.00035	2.76518	2.8804	2.76518	2.8594
Eotaxin-2/CCL24	4.0134	4.2032	4.46687	4.10474	3.75115	3.88793	3.58032	3.9084									3.67812	3.44921	3.56165	3.65043	4.05579	3.54077	3.99328	3.87871	3.94074	3.9945	3.96867	4.22455	4.0324								3.85588	3.81853	3.83241	3.88793	3.89122	4.02913
IL-2	2.14123	2.08073	1.77764	1.6787	1.70044	1.97488	1.7344	1.80598	1.51667	1.81684	1.40364	1.76537	1.49415	1.80051	2.14367	0.733999	1.75343	1.63134	1.56832	1.51667	1.58138	1.82092	1.60119	1.66389	1.83765	1.97123	2.1186										1.47012	1.63134	1.94851	1.82737									1.87645
IL-6	2.54534	2.36633	2.67892	2.30177	2.33074	2.39494	2.58189	2.59888	2.45719	2.2917	2.43718	2.40441	2.19981	2.23922	2.40663	2.07269	2.64761	2.33488	2.57065	2.34153	2.40336	2.27715	2.62781	3.25068	2.26019	2.48287	2.19153										2.0798	1.88298	2.30835	2.18167									2.08764
CCL1	2.23922	2.10418	2.57849	2.18614	1.82911	1.98789	1.62315	2.05671									1.53046	1.71189	1.5523	1.73926	2.34333	1.8493	2.31896	1.66474	1.42439	1.1364	1.22583	1.45743	1.33626								1.15806	1.34321	0.919601	1.08991	1.06483	1.05154
CCL17	2.17537	2.31859	2.14489	2.37751	2.56855	2.22199	2.79838	2.56474									2.49708	2.37751	2.68605	2.41923	1.79927	2.11331	1.85291	2.15721	3.19755	3.24614	3.5278	3.67859	3.47156								2.9185	2.71873	3.16551	2.82717	3.21768	2.42374
CCL22	1.66039	1.79741	1.86929	2.12297	1.78147	1.58388	1.86599	2.03599									1.72518	1.76908	1.79741	1.82756	1.77327	1.60282	1.69152	1.77735	2.61403	2.48992	2.88052	3.09044	2.84309								2.31118	2.39962	2.45791	2.34054	2.8481	2.58169
MCP-3/CCL7	2.84474	3.11197	3.12127	2.87123	3.02985	2.98406	2.55962	2.90952									2.56117	2.87793	2.51084	2.85763	3.18906	2.84173	3.24248	2.88597	1.92247	1.93797	1.98811	2.14245	2.01745								1.95516	1.78104	1.85854	1.88784	1.87093	1.87338
CX3CL1	2.35966	2.28021	2.12034	2.37116	2.61844	2.29195	2.55727	2.36354									2.1924	2.30559	2.37863	2.29656	2.22118	2.42568	2.23747	2.24536	2.63629	2.40374	2.40719	2.44959	2.51236								2.40719	2.47066	2.31001	2.44336	2.38416	2.35182
CXCL5	3.03894	3.18787	2.84543	3.21052	3.38703	3.37227	2.93217	3.33702									2.95188	2.98217	3.34842	2.97788	2.88215	3.01486	3.07976	3.23122	2.85741	2.75276	2.76926	2.86133	2.86712								3.00694	3.51367	2.9019	2.93859	2.87658	2.76926
CXCL10	3.65477	3.66486	3.60839	3.53305	3.79842	3.71088	3.55371	3.61893									3.47977	3.84701	3.51739	3.59374	3.68595	3.4724	3.7251	3.36057	3.52532	3.25781	3.22104	3.28354	3.41947								3.33803	3.38654	3.11152	3.31992	3.33803	3.38404
IL-4	1.11428	0.996949	1.10551	0.924279	1.11428	1.1784	1.16316	1.03981	1.14737	0.910624	1.09691	0.996949	1.0187	1.03981	1.14737		1.11428	0.897077	1.11428	1.03981	1.14145	1.16406	1.48416	1.14145	0.767898	0.974051	1.11428										1.03981	0.985426	1.0187	0.974051									1.00817
RANTES	4.06618	3.95733	4.03474	3.90272	3.47162	3.90078	3.80667	3.58112	3.70776	3.54376	3.81068	3.76264	3.51498	3.96336	3.96075	3.93791	3.89883	3.6507	3.77912	4.19698	3.72877	3.78834	3.9913	3.82132	3.05938	3.05565	3.09195										3.29477	3.40417	3.38752	3.446									3.89423
MCP-5/CCL12	2.79909	3.25699	3.24249	2.97767	2.79938	2.93978	2.55617	2.91997									2.734	2.99076	2.74708	3.05446	3.20957	2.85997	3.35871	2.86782	2.09614	2.1724	2.09107	2.33469	2.16676								2.29574	2.06183	2.24097	2.22948	2.38353	2.49417
Eotaxin	2.89982	2.8862	3.12835	2.92527	2.93163	3.13686	2.90007	2.86913	2.9682	2.65847	2.96948	2.76875	2.46829	2.83501	2.99341	1.75679	2.99898	2.87856	2.93186	3.03919	2.95863	2.85126	3.16079	3.04479	2.95476	3.07181	2.76875										2.70935	2.60446	2.79316	2.6782									2.93255
MCP-1	4.06453	3.78797	4.1987	3.9578	3.89494	4.03468	3.8462	3.98522	4.08815	3.68137	3.90109	3.79533	3.49964	4.02038	3.95092	3.97503	3.99405	3.65846	3.86821	4.18132	3.78291	3.90989	4.16367	3.8287	3.24727	3.41994	3.28828										3.42962	3.32197	3.33502	3.39334									3.72918
CCL27	2.89486	3.10277	2.91694	3.38175	3.30336	3.08826	3.06815	3.20847									2.98359	3.06815	3.1608	3.12598	2.89486	3.01357	3.03064	3.02502	3.53325	3.05245	3.25159	3.33006	3.4702								3.0471	3.21223	2.89486	3.23055	3.28463	3.12598
IL-10	2.35516	2.17452	2.3067	2.2071	2.08952	2.139	2.21099	2.12956	2.2071	2.00775	2.25833	2.08422	2.12956	2.26512	2.27839	1.68359	2.24435	2.02053	2.23719	2.34427	2.26991	2.26399	2.60872	2.40724	2.04489	2.17452	2.11005										2.08952	2.0329	2.07882	2.1343									2.16593
IL-16	3.4417	3.84848	3.97914	3.79002	3.70782	3.78004	3.67624	3.73478									3.80693	3.95472	3.77635	3.89995	3.59768	3.8756	3.6531	3.91022	3.51482	3.6823	3.75055	3.75386	3.61914								3.79974	3.76439	3.81706	3.81287	3.77495	3.76884
GM-CSF	1.86368	1.86368	2.06524	1.76448	1.7091	1.68806	1.74718	1.7091	1.74718	1.7091	1.74718	1.7091	1.78082	1.90827	1.98927	1.88683	1.86368	1.74718	1.7091	1.74718	1.91121	1.76945	1.5824	1.91121	1.86368	2.04638	1.86368										1.72876	1.83853	1.78082	1.88683									1.81111
CXCL13	3.84732	3.99883	3.99424	4.074	3.78641	3.83461	3.73534	3.97105									3.86608	3.98388	3.86825	4.00028	4.26409	3.9571	4.22697	4.0666	3.72685	3.56442	3.8914	3.7881	3.80234								3.47609	3.36986	3.72946	3.5078	3.6406	3.58612
MIP-1α	3.59322	3.34408	3.57191	3.44158	3.41473	3.63113	3.54811	3.501	3.62804	3.53319	3.66767	3.47403	3.48469	3.61365	3.50389	3.61263	3.75158	3.36037	3.6407	3.76854	3.37997	3.58134	3.63402	3.67147	3.43973	3.47092	3.34741										3.4934	3.4058	3.574	3.58543									3.25082
MIP-1β	3.91772	3.65899	3.96159	3.70724	3.68949	3.93922	3.9118	3.81642	4.02802	3.67217	3.93109	3.76799	3.66685	4.02913	3.77046	3.52672	4.21	3.72969	4.03657	4.09562	3.76423	4.01296	4.10629	4.34229	3.28819	3.18792	3.20258										3.53446	3.41663	3.67353	3.69596									3.54875
KC	2.67806	2.55207	2.92916	2.30835	2.41972	2.31712	2.52484	2.4393	2.41972	2.51706	2.50782	2.50378	2.51575	2.5798	2.79809	2.51706	2.88714	2.62006	2.83083	2.51967	2.637	2.55621	2.78837	3.07364	2.74956	3.03039	2.63972										2.75246	2.58423	2.75173	2.64542									2.33203
CXCL16	2.915	2.82191	3.00684	2.81419	2.7768	2.76252	2.96505	3.00341									2.87783	2.97502	2.88643	2.99531	3.07496	2.96021	3.18342	3.02046	2.83329	3.05389	2.87793	2.82963	2.81896								3.16157	2.9934	3.05735	3.16017	2.90275	3.04828
IL-1β	1.85278	1.74803	2.04716	1.36059	1.67797	1.69819	1.89509	1.63839	1.83372	1.82132	1.85745	1.76537	2.02375	2.12639	2.00247	1.85046	2.21951	1.75389	2.12382	1.4133	1.96038	1.81391	1.72493	2.2599	2.31069	2.35995	2.27985										2.1827	2.04716	2.29596	2.19385									1.24993
[truncated: 47 more columns]

## Sheet: KO_WT IL17
IFNLR1-/- F/S	IFNLR1-/- -/S	WT F/S	WT -/S
38.604	25.364	18.778	37.34
114.958	29.85	17.6	38.814
61.39	38.392	28.824	33.574
83.418	62.28	11.078	18.188
27.802	54.54	22.948	19.368
81.8	39.238	18.974	27.19
36.08	85.97	45.634	46.28
22.346		40.932
43.064		38.182

## Sheet: KO_WT IL22
IFNLR1-/- F/S	IFNLR1-/- -/S	WT F/S	WT -/S
254.536	180.346	87.748	243.752
290.59	255.618	138.168	333.05
175.156	403.484	128.004	226.632
683.616	223.44	109.816	94.752
296.118	319.528	152.476	121.926
439.224	148.378	200.196	199.146
417.69	440.43	269.742	360.414
146.332		340.986
381.23		262.122

## Sheet: KO anti-IL17 burden
IFNLR1-/- anti-IL-17A	IFNLR1-/- isotype control
53333.3	83333.3
70000	133333
153333	203333
213333	63333.3
160000	50000
130000	53333.3
243333	83333.3
83333.3
400000
	130000
	93333.3
196667
	80000
283333
	180000

## Sheet: KO anti-IL17 neut%
IFNLR1-/- anti-IL-17A	IFNLR1-/- isotype control
15.5491	26.8291
22.9141	24.2909
15.3965	22.7603
12.0072	19.9457
11.7825	23.3445
3.762	21.759
12.3943	17.1907

## Sheet: KO anti-IL17 neut#
IFNLR1-/- anti-IL-17A	IFNLR1-/- isotype control
2600000	3300000
2130000	2550000
1320000	2420000
956000	3390000
1550000	2050000
795000	2810000
1060000	2780000

[truncated: 33 more sheets: KO_WT FS IL1b, KO_WT FS IL6, KO_WT FS IL23, KO_WT iMono MSSA%, KO_WT Lmono MSSA%, KO_WT IM MSSA%, KO_WT Neut MSSA%, BMC Weights, BMC Burden, BMC BAL, BMC BCA, BMC iMono MFI, BMC iMono MSSA%, BMC Lmono MFI, BMC Lmono MSSA%, BMC IM MFI, BMC IM MSSA%, BMCNeut MFI, BMC Neut MSSA%, Neut cKO Burden …]
