# Supplementary material for: Cell-intrinsic regulation of phagocyte function by interferon lambda during pulmonary viral, bacterial super-infection
Source: PLoS Pathog. 2024 Aug 23;20(8):e1012498. doi: 10.1371/journal.ppat.1012498 (PMC11376568; doi:10.1371/journal.ppat.1012498)
Supplement: S2 Data — Raw data files for supplemental figures. Xcel file containing the raw data for Supplemental Figures 1–9. (XLSX) [file ppat.1012498.s011.xlsx]

## Sheet: KO_WT 6h F_S Burden
IFNLR1-/- 6h F/S	WT 6h F/S
3133333	3366667
3333333	5366667
766667	4400000
5200000	2333333
66666.7	3600000
1233333	4166667

## Sheet: KO_WT BCA 6h
IFNLR1-/- 6h F/S	WT 6h F/S
2631.1	3059.43
2904.94	3245.57
1559.08	1994.62
3394.49	1789.48
2163.65	2187.41
2421.09	2127.97
2746.68	2643.53
2373.05	3126.8
2749.23	1684.02
2952.96	3674.46

## Sheet: KO_WT Weights 6h
Day	IFNLR1-/- 6h F/S	IFNLR1-/- 6h F/S	IFNLR1-/- 6h F/S	IFNLR1-/- 6h F/S	IFNLR1-/- 6h F/S	IFNLR1-/- 6h F/S	IFNLR1-/- 6h F/S	IFNLR1-/- 6h F/S	IFNLR1-/- 6h F/S	IFNLR1-/- 6h F/S	WT 6h F/S	WT 6h F/S	WT 6h F/S	WT 6h F/S	WT 6h F/S	WT 6h F/S	WT 6h F/S	WT 6h F/S	WT 6h F/S	WT 6h F/S
0	100	100	100	100	100	100						100	100	100	100	100	100
1
2
3
4
5
6	82.4074	80.1047	87.5	81.6901	78.9474	79.9065						82.0513	79.5918	83.8095	82.6087	79.9107	82.1596
6.4	81.7593	79.3717	85.9052	81.5024	77.8509	78.5981						81.7949	79.0816	82.0476	81.6425	79.7768	81.2207

## Sheet: KO_WT BAL 6h
IFNLR1-/- 6h F/S	WT 6h F/S
2150000	3300000
1600000	2550000
1475000	1550000
4450000	2150000

## Sheet: KO_WT Heatmap 6h
	IFNLR1-/- F/S 6h	IFNLR1-/- F/S 6h	IFNLR1-/- F/S 6h	IFNLR1-/- F/S 6h	IFNLR1-/- F/S 6h	IFNLR1-/- F/S 6h	IFNLR1-/- F/S 6h	IFNLR1-/- F/S 6h	IFNLR1-/- F/S 6h	IFNLR1-/- F/S 6h	WT F/S 6h	WT F/S 6h	WT F/S 6h	WT F/S 6h	WT F/S 6h	WT F/S 6h	WT F/S 6h	WT F/S 6h	WT F/S 6h	WT F/S 6h	IFNLR1-/- -/S 6h	IFNLR1-/- -/S 6h	IFNLR1-/- -/S 6h	IFNLR1-/- -/S 6h	IFNLR1-/- -/S 6h	IFNLR1-/- -/S 6h	IFNLR1-/- -/S 6h	IFNLR1-/- -/S 6h	IFNLR1-/- -/S 6h	IFNLR1-/- -/S 6h	WT -/S 6h	WT -/S 6h	WT -/S 6h	WT -/S 6h	WT -/S 6h	WT -/S 6h	WT -/S 6h	WT -/S 6h	WT -/S 6h	WT -/S 6h
TNFα	317.92	212.71	267.92	307.93	307.93	202.64	252.89	192.57	227.79	200.13	202.64	220.25	202.64	192.57	172.38	152.15	207.68	332.88	210.19	270.42	217.74	484.39	207.68	147.09	187.52						222.77	182.48	159.74	252.89	257.9	154.68
MIP-3α	207.93	258.19	318.85	385.79	290.33	322.14	122.82	177.39	278.26	197.11	138.62	134.73	134.13	145.11	138.62	147.74	130.8	216.78	170.76	275.83	250.25	152.67	187.19	162.64	163.49						122.2	148.03	152.09	69.64	124.06	124.06
IFNγ	74.79	94.47	59.43	58.04	62.21	56.65	184.91	82.51	122.77	124.19	81.8	83.21	62.21	83.91	71.99	82.51	144.11	121.35	86.02	117.09	67.8	229.56	67.8	42.8	70.59						69.19	63.61	69.19	35.23	101.52	124.19
CXCL11	1506.72	1506.72	1202.59	1482.22	1357.59	1407.9	1836.76	1306.63	1603.35	1813.89	1506.72	1254.98	1332.19	1506.72	1254.98	1382.82	1457.59	2339.18	1506.72	1555.29	1482.22	3634.93	1306.63	0	1254.98						1357.59	1357.59	1457.59	2401.88	1698.03	1603.35
CXCL12	798.36	901.16	743.36	859.35	714.73	780.33	1090.31	789.38	884.6	884.6	884.6	1086.67	909.37	909.37	892.91	909.37	1126.42	965.51	949.69	1189.73	901.16	1528	842.24	584.7	709.88						654.77	901.16	909.37	855.09	1186.27	973.36
MIP-3β	1610.2	1610.2	1469.15	1519.85	1630.13	1262.29	2704.6	1689.61	1846.2	1768.26	1807.32	2132.99	2189.43	1669.83	1630.13	1961.89	2310.8	2301.51	1846.2	2151.83	2292.21	3309.01	1640.07	1014.28	1894.58						3431.29	1748.67	1590.21	2142.41	1894.58	1855.9
Eotaxin-2/CCL24	6651.9	6495.44	7049.9	9152.29	7869.17	6792.52	54625.8	2818.64	11926.9	5044.9	3544.96	3187.09	2596.24	2497.04	4494.95	2843.29	5179.85	2322.89	5124.31	14843.1	8645.01	4190.43	10009.5	7710.38	9367.01						12406.1	8012.31	7069.38	25046.7	9757.36	7376.68
IL-2	13.65	21.27	12.73	13.34	12.42	14.88	32.88	13.95	14.57	23	22.05	21.11	14.57	20.48	17.98	17.98	24.9	14.57	14.88	22.68	17.36	27.12	13.95	11.2	13.65						14.88	19.54	17.67	0	23.95	25.69
IL-6	3160.67	2503.36	4275.86	4231.52	4770.21	4586.66	2396.98	1883.42	2485.71	1714.84	803.72	1670.73	1292.91	897.94	932.09	765.5	2415.16	559.1	1123.83	5465.9	3328.11	122.29	3147.88	1235.75	2916.99						829.77	2223.7	868.62	1968.18	199.36	717.28
CCL1	25.04	29.95	21.59	26.18	21.21	22.75	175.33	120.77	104.72	67.93	37.75	116.68	111.74	90.61	83.32	205.33	116	71.09	54.79	73.2	28.07	96.65	21.21	4.62	20.44						91.64	39.58	34.42	163.95	148.16	93.03
CCL17	4481.32	3538.32	5473.35	6391.08	4416.88	5878.38	917.74	607.47	1093.18	1055.95	599.17	435.54	679.98	483.97	476.39	724.2	636.92	726.44	859.06	578.6	5461.33	952.75	6470.07	278.75	3799.89						514.76	1442.21	1849.6	271.06	468.86	1037.55
CCL22	491.81	395.46	624.02	939.4	613.22	860.63	249.74	72.59	109.43	124.81	109.68	110.43	115.46	99.96	86.65	108.93	187.37	63.29	126.85	111.44	598.27	102.19	845.72	17.69	396.32						167.89	150.45	136.8	441.19	78.87	138.86
MCP-3/CCL7	805.24	570.44	757.07	679.26	728.98	768.5	4524.57	3079.44	3946.88	2102.64	1130.75	4141.54	3227.33	1579.24	1653.99	2796	3494.75	1245.72	2411.96	5278.69	947.9	97.62	1064.49	34.88	716.12						2622.07	3057.99	654.22	55.36	1547.96	1548.8
CX3CL1	743.41	726.44	616.05	632.53	625.96	567.13	590.97	449.57	489	597.7	604.4	546.34	556.78	590.97	585.9	601.06	544.59	1025.34	481.61	526.96	637.44	2263.58	611.07	396.17	611.07						481.61	570.56	647.21	265.14	1202.95	799.45
CXCL5	4061.03	3167.2	3459.03	3690.75	3345.44	3127.21	2075.75	1798.06	2570.14	1594.71	1596.4	3025.59	1126.14	3139.52	1371.15	1268.34	2418.32	2413.61	2070.94	2160.51	3474.37	796.85	2827.97	1174.11	3336.22						966.38	1608.21	1922.37	1959.69	879.06	1111.25
CXCL10	2164.87	2878.77	2198.53	2555.95	1958.09	2198.53	8948.73	9381.4	12134.8	8439.91	6843.52	16641.6	19253.5	10910.5	9390.72	15524.6	10467.1	8126.83	8777.22	23272.1	2492.57	6737.69	2164.87	1270.39	1922.76						4035.43	14411	3743.64	14759.2	7239.92	11606.2
IL-4	62.98	78.79	47.89	56.07	51.41	58.39	105.1	58.39	65.27	76.55	67.54	58.39	49.07	67.54	49.07	53.75	76.55	113.69	60.69	79.9	72.06	208.41	56.07	32.21	51.41						46.7	56.07	60.69	112.62	76.55	65.27
RANTES	728.3	789.35	835.89	1081.83	745.49	781.23	2241.07	1313.85	1642.35	1129.15	1118.08	2681.03	3176.65	1614.14	1394.62	3214.12	3216.86	966.25	1982.38	1830.08	1283.94	526.74	766.5	129.24	842.01						1809.81	1515	930.88	2078.06	1826.46	1949.7
MCP-5/CCL12	314.35	217.38	286.96	260.49	298.98	224.66	1458.18	488.06	645.48	335.57	332.05	1212.67	1217.37	422.02	514.26	802.88	895.42	273.51	498.78	1145.98	623.68	25.84	368.38	73.18	360.99						785.96	610.95	284.22	1808.56	431.22	450.86
Eotaxin	567.56	513.34	744.47	1246.22	798.68	847.33	2382.82	797.33	1460.5	1237.55	523.47	739.19	639.49	541.55	823.73	579.47	1040.65	438.73	898.41	1626.01	1087.85	279.46	1292.46	175.43	886.64						749.23	1374.49	773.9	1431.78	581.91	906.5
MCP-1	3301.75	2419.23	3646.97	3282.37	3226.44	3250.8	8476.88	6662.85	8150.92	4677.67	2435.38	7928.37	6529.36	3113.62	3318.67	5287.41	6226.2	3441.16	5108.96	18271.8	3670.39	959.99	3347.62	1977.82	2732.87						3968.56	5870.65	1842.35	1328.75	2681.09	3590.57
CCL27	2665.62	3310.61	2097.51	2164.33	2057.31	2217.63	3028.62	1868.57	2137.63	3080.09	2429.53	2297.34	1732.53	2376.75	2508.49	2244.23	2795.83	2639.5	2030.46	2560.98	2534.75	5938.14	2376.75	368.67	2376.75						1732.53	2270.8	2613.36	1567.77	2899.53	3602.76
IL-10	1213.04	1339.33	1038.51	901.94	901.94	901.94	2040.27	1126.74	1462.33	1360.04	1255.53	1966.13	1661.13	1542.71	1339.33	1621.93	1562.62	1738.76	1297.62	1777.21	1038.51	2609.61	1038.51	0	855.12						1542.71	1082.88	1170.11	2003.3	1482.54	1191.63
IL-16	5852.7	7709.17	9633.04	9920.29	7784.51	10254.5	5860.78	9317.93	7684.02	5455.46	6165.49	7949.72	8114.24	6838.17	6604.63	6002.98	6879.48	6358.44	6656.71	6002.98	8790.79	2643.73	8243.41	1972.92	9797.31						9419.9	6799.39	3736.83	7555.5	3851.96	4120.84
GM-CSF	220.08	242.92	265.41	203.9	181.84	279.86	30.69	24.77	28.61	20.96	23.3	38.78	34.72	28.61	20.09	27.72	40.89	15.18	28.61	45.75	224.77	15.03	136.66	6.2	124.7						20.38	28.46	46.05	30.24	16.18	30.39
CXCL13	1194.03	1043.96	1071.6	1026.61	1095.64	899.57	12385.5	5906.36	4670.21	5243.44	2517.22	8833.02	5441.24	4515.73	6374.81	7098.37	13399	3109.16	8657.08	12203.9	1450.26	1307.11	1856.43	235.48	1059.53						6100.18	5443.67	2667.09	6004.6	4366.56	6012.97
MIP-1α	2426.67	2301.43	2976.74	3550.41	2837.9	3068.81	3132.86	1956.06	2636.01	1392.33	1080.39	3781.14	3820.02	2399.6	1575.01	3505.8	3094.86	1168.94	2278.31	3162.39	2062.64	139.56	1579.07	403.54	1399.89						2137.96	1503.05	654.85	849.08	1515.48	1955.52
MIP-1β	904.68	867.42	1284.53	1652.34	1320.28	1589.21	5033.65	2662.54	3482.42	1685.13	1190.63	6349.16	7743	2599.6	1894.31	4651.68	9719.34	1547.21	3496.56	10505.1	842.22	163.42	766.11	160.27	718.88						1907.07	2109.8	666.9	336.08	1781.82	2731.21
KC	5407.76	8513.36	13078.3	15236.4	12156.4	12928.5	1034.54	1699.32	2104.83	1061.51	2563.77	3597.34	3328.42	2142.72	1663.62	1987.28	3551.42	1282.99	2337.25	5454.36	7067.88	722.38	7782.58	1551.04	5836.59						1189.56	1948.07	1136.47	2207.13	313.98	827.95
CXCL16	610.58	434.29	456.83	528.85	463.84	447.26	1086.96	830.89	1021.39	593.76	558.32	1032.02	918.98	694.1	730.45	946.3	971.35	586.14	1080.67	661.92	527.31	371.48	501.36	15.24	501.36						977.18	735.2	655.64	719.37	930	665.41
IL-1β	5317	5979.71	7423.31	10216.1	6706.16	8629.97	4322.94	2178.19	3196.68	2446.53	1923.93	5622.79	5762.8	3485.7	2899	2799.92	9506.34	880.02	3794.71	4981.37	5866.21	485.41	6406.33	2211.14	5439.11						1923.93	4539.24	1862.69	2899	515.07	2781.06

## Sheet: KO_WT Histology
	IFNLR1-/-	IFNLR1-/-	IFNLR1-/-	IFNLR1-/-	IFNLR1-/-	IFNLR1-/-	IFNLR1-/-	IFNLR1-/-	IFNLR1-/-	IFNLR1-/-	IFNLR1-/-	IFNLR1-/-	WT	WT	WT	WT	WT	WT	WT	WT	WT	WT	WT	WT
Parenchymal			1.92944	2.38726	3.82389	2.73604	2.07803	2.05648	1.20568	1.71348	2.83301	3.14634	2.17864	1.91873	1.94383	3.37196	3.47621	1.94089	3.07437	3.38309	2.96252	3.34431	3.14397	2.64532
Perivascular			6.17564	8.03583	9.02977	4.17119	2.58017	2.80214	5.27341	2.85135	2.41267	1.1404	3.17551	2.72476	4.33512	3.67744	0.983333	2.21248	1.56677	4.14436	1.43235	3.13043	1.54872	7.87211
Peribronchial			1.9821	1.54412	4.05913	3.59308	4.20846	7.08903	3.33686	9.714	8.76958	13.1765	5.5124	3.3612	7.84778	9	23.9943	9.63062	14.5939	17.3792	6.34653	8.07744	6.9059	8.28058

## Sheet: KO_WT CD11c ifnlr1
IFNLR1-/-	WT
0	24.3705
0	14.688
0	23.3315
0	1

## Sheet: KO_WT DC MSSA%
IFNLR1-/- F/S 6h	IFNLR1-/- F/S 24h	WT F/S 6h	WT F/S 24h
2.11996	16.3125	0.497577	0.219399
3.34302	26.3365	0.951953	0.71706
13.0255	7.90472	1.41666	1.53037
22.149	47.1539	0.999133

## Sheet: KO_WT DC MSSA#
IFNLR1-/- F/S 6h	IFNLR1-/- F/S 24h	WT F/S 6h	WT F/S 24h
14700	50900	831	1130
8570	99000	2680	5440
19500	36500	5880	6960
53000	224000	2770

## Sheet: KO_WT iMono MSSA#
IFNLR1-/- F/S 6h	IFNLR1-/- F/S 24h	WT F/S 6h	WT F/S 24h
5290	36600	98.7	366
4760	76200	304	3740
15200	23700	441	4070
47300	198000	1080

[truncated: 35 more sheets: KO_WT Lmono MSSA#, KO_WT IM MSSA#, KO_WT Neut MSSA#, KO_WT cell count #_1, KO_WT cell count #_2, KO_WT cell %_1, KO_WT cell%_2, KO_WT iMono pH%, KO_WT Lmono pH%, KO_WT IM pH%, KO_WT Neut pH%, KO_WT DC pH%, BMC Reconstitution, BMC iMono#, BMC Lmono#, BMC IM#, BMC Neut#, Neut cKO viral burden, Neut cKO F only weights, Neut cKO S only weights …]
